# Supplementary material for: GWAS and bulked segregant analysis reveal the Loci controlling growth habit-related traits in cultivated Peanut (Arachis hypogaea L.)
Source: BMC Genomics. 2022 May 27;23:403. doi: 10.1186/s12864-022-08640-3 (PMC9145184; doi:10.1186/s12864-022-08640-3)
Supplement: Supplementary file 10 — Additional file 10: List of 597 candidate genes with growth habit-related traits in peanuts. [file 12864_2022_8640_MOESM10_ESM.xls]

## Sheet: Additional file 10
Additional file 10. List of 597 candidate genes with growth habit-related traits in peanuts
Traits	Number	Gene Name	Chromosome	Start	End	Note
LBA	1	Aradu.5N10F	Aradu.A01	5597040	5600286	fatty acid desaturase 8
	2	Aradu.LGR1C	Aradu.A01	5614008	5614421	NADH-ubiquinone oxidoreductase-related
	3	Aradu.J36YA	Aradu.A01	5637033	5642614	U-box domain-containing protein 44-like [Glycine max]
	4	Aradu.ZUF8Z	Aradu.A01	5644593	5646086	Unknown protein
	5	Aradu.61ZU5	Aradu.A01	5646172	5648856	protein FAR1-RELATED SEQUENCE 3-like isoform X1 [Glycine max]
	6	Aradu.BUA5R	Aradu.A01	5681154	5685784	Mannose-binding lectin superfamily protein
	7	Aradu.273ZW	Aradu.A01	5689574	5690314	Family of unknown function (DUF577)
	8	Aradu.06HG0	Aradu.A01	5692372	5694584	Glycerophosphodiester phosphodiesterase GDE1
	9	Aradu.T8J0L	Aradu.A01	5695075	5700419	internal alternative NAD(P)H-ubiquinone oxidoreductase A1 mitochondrial-like [Glycine max]
	10	Aradu.IY190	Aradu.A01	5710778	5711179	transmembrane protein putative
	11	Aradu.451UQ	Aradu.A01	5741824	5744341	6b-interacting protein 2
	12	Aradu.DU749	Aradu.A01	5746394	5749590	Unknown protein
	13	Aradu.0UW5N	Aradu.A01	5756319	5757273	GRF zinc finger protein
	14	Aradu.IT3Y7	Aradu.A04	11441149	11441572	lysosomal Pro-X carboxypeptidase-like [Glycine max]
	15	Aradu.Q2IH8	Aradu.A04	11441622	11442137	lysosomal pro-X carboxypeptidase-like protein
	16	Aradu.MS6HB	Aradu.A04	11442395	11442883	Unknown protein
	17	Aradu.K9SIM	Aradu.A04	11443087	11445658	lysosomal Pro-X carboxypeptidase-like [Glycine max]
	18	Aradu.Z1X4X	Aradu.A04	11470488	11471185	flocculation protein FLO11-like isoform X4 [Glycine max]
	19	Aradu.1DV6R	Aradu.A04	11549162	11550783	myb transcription factor
	20	Aradu.4YW7S	Aradu.A04	11575771	11580893	gibberellin 20 oxidase 1-like [Glycine max]
	21	Aradu.6M4PY	Aradu.A04	11586286	11587606	zinc finger MYM-type protein 1-like [Glycine max]
	22	Aradu.A55TW	Aradu.A04	11587722	11588874	zinc finger MYM-type protein 1-like [Glycine max]
	23	Aradu.V336E	Aradu.A04	58688448	58691243	Unknown protein
	24	Aradu.2T906	Aradu.A04	87986950	87987555	Unknown protein
	25	Aradu.IRK1D	Aradu.A04	88044998	88050609	glutamine-dependent NAD(+) synthetase putative
	26	Aradu.ZU7F1	Aradu.A04	88058133	88068252	mitogen-activated protein kinase-binding protein 1-like isoform X1 [Glycine max]
	27	Aradu.LL6JS	Aradu.A04	101581547	101582604	Unknown protein
	28	Aradu.UI584	Aradu.A04	101719046	101720289	Unknown protein
	29	Aradu.JV8RS	Aradu.A04	101842931	101847188	downstream target of AGL15-4 protein putative
	30	Aradu.S1IG7	Aradu.A04	101804103	101805698	trypsin family protein
	31	Aradu.43TRE	Aradu.A05	6994548	6996218	lysine-rich arabinogalactan protein 18-like [Glycine max]
	32	Aradu.Z9YF8	Aradu.A05	6999213	7003544	Eukaryotic aspartyl protease family protein
	33	Aradu.Z8VT4	Aradu.A05	7004756	7005701	GRF zinc finger protein
	34	Aradu.3X0HY	Aradu.A05	7006138	7009007	FRIGIDA-like protein
	35	Aradu.IRQ7V	Aradu.A05	7009905	7013212	NRAMP metal ion transporter 2
	36	Aradu.NGF0Q	Aradu.A05	7049033	7051618	putative indole-3-acetic acid-amido synthetase GH3.9
	37	Aradu.G422W	Aradu.A05	7095484	7096560	unknown protein FUNCTIONS IN: molecular_function unknown INVOLVED IN: biological_process unknown LOCATED IN: chloroplast EXPRESSED IN: 22 plant structures EXPRESSED DURING: 13 growth stages
	38	Aradu.X2MSL	Aradu.A05	7097260	7103091	WD repeat-containing protein 5-like [Glycine max]
	39	Aradu.BYT1F	Aradu.A05	7113919	7116458	Cytochrome P450 superfamily protein
	40	Aradu.RN508	Aradu.A06	110059935	110062574	Unknown protein
	41	Aradu.56WQE	Aradu.A06	110066334	110068748	Unknown protein
	42	Aradu.49BKS	Aradu.A06	110082946	110089243	QWRF motif-containing protein 2-like isoform X1 [Glycine max]
	43	Aradu.NG7W7	Aradu.A06	110100704	110101319	Unknown protein
	44	Aradu.X5F2F	Aradu.A06	110137735	110139757	transcription factor bHLH85-like [Glycine max]
	45	Aradu.0D3A4	Aradu.A06	110143203	110144548	Unknown protein
	46	Aradu.AS3FP	Aradu.A06	110145075	110152910	nucleic acid binding
	47	Aradu.I2IT9	Aradu.A06	110172070	110172503	uncharacterized protein LOC102669969 isoform X2 [Glycine max]
	48	Aradu.Y6LY6	Aradu.A06	110185880	110188568	mitochondrial outer membrane protein porin 1-like [Glycine max]
	49	Aradu.QZS0Y	Aradu.A06	110193426	110196590	U-box domain-containing protein 4 [Glycine max]
	50	Aradu.S1T5J	Aradu.A06	110209839	110211055	sigma factor sigb regulation rsbq-like protein
	51	Aradu.79NAD	Aradu.A09	10582005	10584920	galacturonosyltransferase 8-like [Glycine max]
	52	Aradu.5X2WF	Aradu.A09	10585373	10588530	uncharacterized protein LOC100797259 isoform X4 [Glycine max]
	53	Aradu.EK988	Aradu.A09	10588811	10591326	serine threonine-protein phosphatase 7 long form homolog [Glycine max]
	54	Aradu.BN0HH	Aradu.A09	10593377	10596493	probable lysine-specific demethylase JMJ14-like isoform X5 [Glycine max]
	55	Aradu.5VG6J	Aradu.A09	10597304	10597735	GRF zinc finger protein
	56	Aradu.KY5U8	Aradu.A09	10625165	10630774	prefoldin 6
	57	Aradu.30DN1	Aradu.A09	10632009	10635362	Mitochondrial import inner membrane translocase subunit Tim17/Tim22/Tim23 family protein
	58	Aradu.M8L82	Aradu.A09	10635517	10641111	hypothetical protein
	59	Aradu.FMN8N	Aradu.A09	10659068	10665185	vacuolar iron transporter (VIT) family protein
	60	Aradu.AT7EY	Aradu.A09	10681457	10685312	NADH dehydrogenase [ubiquinone] 1 alpha subcomplex subunit 2
	61	Aradu.UFX0R	Aradu.A09	10686456	10688773	NADH dehydrogenase [ubiquinone] 1 alpha subcomplex subunit 2
	62	Aradu.US93A	Aradu.A09	10720239	10725411	NADH dehydrogenase [ubiquinone] 1 alpha subcomplex subunit 2
	63	Aradu.Z9XXW	Aradu.A09	10726568	10729486	NADH dehydrogenase [ubiquinone] 1 alpha subcomplex subunit 2
	64	Aradu.LKL7X	Aradu.A09	10737273	10745064	NADH dehydrogenase [ubiquinone] 1 alpha subcomplex subunit 2
	65	Aradu.M6DWM	Aradu.A10	44587106	44592956	DNA ligase 1-like isoform X1 [Glycine max]
	66	Aradu.WMD7Y	Aradu.A10	44597670	44601552	ChaC-like family protein
	67	Araip.T9R11	Araip.B04	20577528	20581108	Molybdenum cofactor sulfurase family protein
	68	Araip.2Q3DD	Araip.B04	20444426	20445742	Oxysterol-binding family protein
	69	Araip.WX8L5	Araip.B04	20449468	20452689	Cytochrome P450 superfamily protein
	70	Araip.7AA0S	Araip.B04	20469577	20472141	Aminotransferase-like protein
	71	Araip.X0PGF	Araip.B04	20490923	20497924	VACUOLAR SORTING RECEPTOR 6
	72	Araip.INF0Z	Araip.B04	20497062	20497856	Pentatricopeptide repeat-containing protein putative
	73	Araip.AVK7Q	Araip.B04	20530498	20533734	basic helix-loop-helix (bHLH) DNA-binding superfamily protein
	74	Araip.IHF9W	Araip.B04	20539165	20545098	plastid transcriptionally active 14
	75	Araip.NQT94	Araip.B05	144327756	144328552	S-ribonuclease n 5 Tax Prunus RepID A8R5J7_PRUMU
	76	Araip.E64SW	Araip.B05	144342804	144344209	F-box family protein IPR001810 (F-box domain)
	77	Araip.YG1LK	Araip.B05	144345219	144349282	F-box family protein IPR001810 (F-box domain)
	78	Araip.YU281	Araip.B05	144351190	144353467	Pentatricopeptide repeat (PPR) superfamily protein
	79	Araip.J7INA	Araip.B05	144354628	144359892	uncharacterized protein LOC100812281 isoform X2 [Glycine max]
	80	Araip.49W8D	Araip.B05	144378045	144379774	Unknown protein
	81	Araip.E1SSL	Araip.B05	144380413	144382707	S-ribonuclease
	82	Araip.Z0YIE	Araip.B05	144384875	144386374	uncharacterized protein LOC100816914 isoform X2 [Glycine max]
	83	Araip.B8CJT	Araip.B05	144387287	144388045	Unknown protein
	84	Araip.CSZ5I	Araip.B05	144399049	144410623	Disease resistance protein (TIR-NBS-LRR class) family
	85	Araip.5LE78	Araip.B05	144410634	144411977	disease resistance protein (TIR-NBS-LRR class)
	86	Araip.SE5UK	Araip.B05	144412529	144413178	TMV resistance protein N-like [Glycine max]
	87	Araip.JJ6RA	Araip.B05	144433102	144439203	F-box protein interaction domain protein
	88	Araip.SD7KT	Araip.B06	135000924	135006254	interferon-related developmental regulator family protein IFRD protein family
	89	Araip.49ZB8	Araip.B06	134988847	134990271	Peroxidase superfamily protein
	90	Araip.2Y7I4	Araip.B06	135016642	135022117	tetratricopeptide repeat protein 7B-like isoform X4 [Glycine max]
	91	Araip.35A9N	Araip.B06	135022155	135024300	Unknown protein
	92	Araip.2F8IE	Araip.B06	135028644	135030072	syntaxin 6 amine-terminal protein
	93	Araip.W7Y5U	Araip.B06	135034871	135036306	Unknown protein
	94	Araip.352V6	Araip.B06	135041230	135042908	Endosomal targeting BRO1-like domain-containing protein
	95	Araip.43EJB	Araip.B06	135062180	135070569	3-oxo-delta(4,5)-steroid 5-beta-reductase-like protein
	96	Araip.9CX3F	Araip.B06	135066507	135068684	replication protein A 70 kDa DNA-binding subunit C-like [Glycine max]
	97	Araip.C303A	Araip.B06	135078063	135081401	uncharacterized protein LOC100800721 [Glycine max]
	98	Araip.7XP2T	Araip.B06	135098724	135102215	RING U-box superfamily protein
	99	Araip.GE4AA	Araip.B06	135103925	135107680	pumilio-family RNA-binding repeatprotein
	100	Araip.THH9K	Araip.B06	135114469	135117594	CYCLIN A3;4;
	101	Araip.MN5QN	Araip.B06	135142951	135145300	monodehydroascorbate reductase 1
	102	Araip.WJ3VJ	Araip.B06	135172416	135174607	tRNA wybutosine-synthesizing protein 1 homolog isoform 2 [Glycine max]
	103	Araip.76E63	Araip.B06	135176188	135178113	tRNA wybutosine-synthesizing protein 1 homolog [Glycine max]
	104	Araip.4Z79G	Araip.B06	135180031	135183414	probable carbohydrate esterase At4g34215-like isoform X1 [Glycine max]
	105	Araip.HS4W2	Araip.B06	135183734	135184655	ubiquitin-like protein 5
	106	Araip.G2WGC	Araip.B06	135218538	135219493	ubiquitin-like protein 5
	107	Araip.85BT6	Araip.B06	135225270	135227852	N-terminal nucleophile aminohydrolases (Ntn hydrolases) superfamily protein
	108	Araip.CI752	Araip.B06	135259010	135262301	CYCLIN D3;1;
	109	Araip.TLI72	Araip.B06	135282639	135284657	DNA-directed RNA polymerase
	110	Araip.40MRP	Araip.B06	135291846	135292031	Unknown protein
	111	Araip.0WD88	Araip.B06	135292166	135297878	GC-rich sequence DNA-binding factor-like protein
	112	Araip.SWI1N	Araip.B06	135299212	135302896	Mannose-P-dolichol utilization defect 1 protein
	113	Araip.NW9CJ	Araip.B06	135306458	135308211	transcription factor bHLH155-like [Glycine max]
MSH	114	Aradu.6VN02	Aradu.A03	115583224	115586095	phosphoglycerate bisphosphoglycerate mutase
	115	Aradu.CX7I2	Aradu.A03	115587387	115590959	type I inositol 1，4，5-trisphosphate 5-phosphatase CVP2-like [Glycine max]
	116	Aradu.XM95Y	Aradu.A03	124780447	124780935	Unknown protein
	117	Aradu.2UU2Y	Aradu.A03	124625652	124627090	Unknown protein
	118	Aradu.96DV9	Aradu.A03	124627927	124631773	Dual-specificity RNA methyltransferase RlmN
	119	Aradu.32FI1	Aradu.A03	124636170	124641199	deoxynucleoside triphosphate triphosphohydrolase SAMHD1 homolog isoform X3 [Glycine max]
	120	Aradu.82WQQ	Aradu.A03	124642216	124648620	Cysteine-type peptidase
	121	Aradu.21JML	Aradu.A03	124649692	124654024	Unknown protein
	122	Aradu.D8MN6	Aradu.A03	124654599	124658683	Unknown protein
	123	Aradu.G9T63	Aradu.A03	124659190	124659913	Unknown protein
	124	Aradu.WNJ7Q	Aradu.A03	124675666	124680998	RNA-binding protein 25-like isoform X9 [Glycine max]
	125	Aradu.FJ5VY	Aradu.A03	124682212	124685736	Protein kinase superfamily protein
	126	Aradu.YJF2E	Aradu.A03	124683986	124685829	Unknown protein
	127	Aradu.N87J0	Aradu.A03	124688494	124690947	Unknown protein
	128	Aradu.M0ZVI	Aradu.A03	124689942	124692612	xyloglucan endotransglucosylase hydrolase 28
	129	Aradu.R63R7	Aradu.A03	124694658	124698707	aldehyde dehydrogenase family 2 member C4-like [Glycine max]
	130	Aradu.A1KE0	Aradu.A03	124712949	124715741	spermidine synthase 1
	131	Aradu.LAK4N	Aradu.A03	124715748	124718900	Arginine serine-rich splicing factor putative
	132	Aradu.8T3RP	Aradu.A03	124726350	124741337	Potassium transporter family protein
	133	Aradu.2Y12I	Aradu.A04	27201453	27204675	receptor-like protein kinase 2
	134	Aradu.Z6FY7	Aradu.A04	27210554	27212120	Unknown protein
	135	Aradu.4C7ED	Aradu.A04	27247935	27249952	golgin candidate 6-like isoform X3 [Glycine max]
	136	Aradu.83NVD	Aradu.A04	27266329	27268086	uncharacterized protein LOC100795315 isoform X2 [Glycine max]
	137	Aradu.0HG1Q	Aradu.A04	27283911	27286998	protein FAR1-RELATED SEQUENCE 6-like isoform X2 [Glycine max]
	138	Aradu.42RHP	Aradu.A04	27287573	27288993	Unknown protein
	139	Aradu.JG488	Aradu.A04	43643515	43647255	major intrinsic protein (MIP) family transporter
	140	Aradu.1AR8U	Aradu.A04	43672706	43676091	Unknown protein
	141	Aradu.Y0JX7	Aradu.A04	73563981	73564202	uncharacterized protein LOC102665608 [Glycine max]
	142	Aradu.K05LZ	Aradu.A04	73564213	73564883	viral movement protein
	143	Aradu.B87TS	Aradu.A04	73564895	73572534	Zinc knuckle family protein
	144	Aradu.7IG7D	Aradu.A04	73594569	73595850	Protein kinase family protein
	145	Aradu.0FM96	Aradu.A04	73612361	73619055	Protein kinase family protein
	146	Aradu.HBQ8Q	Aradu.A04	73625673	73626242	aldo keto reductase family oxidoreductase
	147	Aradu.T0F0W	Aradu.A04	73646497	73649139	aldo keto reductase family oxidoreductase
	148	Aradu.N0LVM	Aradu.A04	101503511	101514928	SPX and EXS domain-containing protein 1-like isoform X2 [Glycine max]
	149	Aradu.YI094	Aradu.A04	101530208	101537874	adenine guanine permease AZG1-like [Glycine max]
	150	Aradu.LL6JS	Aradu.A04	101581547	101582604	Unknown protein
	151	Aradu.N0WNK	Aradu.A07	45887576	45891215	dnaJ homolog subfamily C member 14-like [Glycine max]
	152	Aradu.XX1YI	Aradu.A07	45891317	45894012	Chaperone DnaJ-domain superfamily protein
	153	Aradu.U83W4	Aradu.A07	45894205	45894985	Unknown protein
	154	Aradu.W3M4K	Aradu.A07	45928485	45938702	Unknown protein
	155	Aradu.1LQ1Q	Aradu.A07	45940449	45945326	Peroxidase superfamily protein
	156	Aradu.X7Y1V	Aradu.A07	50799276	50799588	Unknown protein
	157	Aradu.57UGD	Aradu.A07	51509172	51514904	adenylosuccinate lyase
	158	Aradu.JR8P8	Aradu.A07	51465236	51468781	Unknown protein
	159	Aradu.ZMY0L	Aradu.A07	51487490	51490595	isocitrate dehydrogenase V
	160	Aradu.IWP42	Aradu.A07	51507997	51508741	Unknown protein
	161	Aradu.RV9S2	Aradu.A07	54876853	54882256	plant nuclear matrix protein
	162	Aradu.DP9RG	Aradu.A07	54887915	54889204	serine threonine-protein phosphatase 7 long form homolog [Glycine max]
	163	Aradu.ZG979	Aradu.A07	54901344	54903871	ABC transporter family protein
	164	Aradu.UA6JC	Aradu.A07	54933146	54935555	Thioredoxin superfamily protein
	165	Aradu.38K3F	Aradu.A07	54954391	54957839	histidine kinase 2
	166	Aradu.49WWP	Aradu.A07	65095028	65097078	uncharacterized protein LOC100802817 [Glycine max]
	167	Aradu.UP4F5	Aradu.A07	65146372	65150176	ABC transporter family protein
	168	Aradu.4Y8J9	Aradu.A07	65154997	65159111	conserved peptide upstream open reading frame 37
	169	Aradu.01EU1	Aradu.A07	66532902	66541782	MADS-box transcription factor
	170	Aradu.UYE4U	Aradu.A07	66563458	66572512	endonuclease exonuclease phosphatase family protein
	171	Aradu.EF6TW	Aradu.A07	66576066	66576465	probable polygalacturonase At1g80170-like isoform X4 [Glycine max]
	172	Aradu.AV4BP	Aradu.A07	66589662	66589928	Unknown protein
	173	Aradu.KQB0L	Aradu.A07	66644751	66647881	Unknown protein
	174	Aradu.KB518	Aradu.A07	66650467	66658899	ATP binding microtubule motor family protein
	175	Aradu.DD99U	Aradu.A10	2628122	2634192	receptor-like kinase
	176	Aradu.PY313	Aradu.A10	2635757	2637226	Dormancy auxin associated family protein
	177	Aradu.37088	Aradu.A10	2638388	2643045	glyoxysomal processing protease glyoxysomal-like protein
	178	Aradu.FK7IW	Aradu.A10	2657603	2659744	Ulp1 protease family carboxy-terminal domain protein
	179	Aradu.G8BZQ	Aradu.A10	2665019	2668615	FAR1 DNA-binding domain protein
	180	Aradu.Z4YRJ	Aradu.A10	2682703	2683747	Unknown protein
	181	Aradu.F52UG	Aradu.A10	2684203	2685597	Unknown protein
	182	Aradu.BIZ8F	Aradu.A10	2688890	2689444	dof zinc finger protein DOF5.7-like [Glycine max]
	183	Aradu.08MEK	Aradu.A10	2690881	2702401	DOF zinc finger protein 1
	184	Aradu.HYY79	Aradu.A10	2715010	2715354	Late embryogenesis abundant protein group 3 protein
	185	Aradu.WHM45	Aradu.A10	2715393	2715864	Late embryogenesis abundant protein group 3 protein
	186	Aradu.AF2T9	Aradu.A10	2716355	2718666	40S ribosomal protein S6-like [Glycine max]
	187	Aradu.26PK0	Aradu.A10	2721223	2722450	Ribosomal protein S5 family protein
	188	Aradu.NZ12K	Aradu.A10	2721223	2727522	transcriptional corepressor LEUNIG-like isoform X3 [Glycine max]
	189	Aradu.45FLW	Aradu.A10	2729524	2731600	uncharacterized protein LOC100775323 [Glycine max]
	190	Aradu.C8NLV	Aradu.A10	2734304	2738583	protein SMG7L-like isoform X1 [Glycine max]
	191	Aradu.M70VI	Aradu.A10	2744312	2744644	ralf-like 4
	192	Aradu.TD4S7	Aradu.A10	2748254	2748827	DNA-binding WRKY
	193	Aradu.NSW78	Aradu.A10	2750583	2751796	serine threonine-protein phosphatase 7 long form homolog [Glycine max]
	194	Aradu.Y61IV	Aradu.A10	2760046	2762166	uncharacterized protein LOC100789572 isoform X1 [Glycine max]
	195	Aradu.56DPU	Aradu.A10	2763045	2765869	Eukaryotic translation initiation factor 3 subunit 7 (eIF-3)
	196	Aradu.VS58Y	Aradu.A10	2767037	2768803	basic helix-loop-helix (bHLH) DNA-binding superfamily protein
	197	Aradu.SLM5J	Aradu.A10	2783865	2786881	Protein kinase superfamily protein
	198	Aradu.X8UVW	Aradu.A10	2788221	2790639	Protein of unknown function (DUF506)
	199	Araip.A6X2P	Araip.B07	9111263	9113543	Unknown protein
	200	Araip.ISU30	Araip.B07	9114438	9117253	HXXXD-type acyl-transferase family protein
	201	Araip.F420L	Araip.B07	9132102	9133973	zinc finger MYM-type protein 1-like [Glycine max]
	202	Araip.L7B56	Araip.B07	9150254	9151073	Unknown protein
	203	Araip.29YUX	Araip.B07	9151681	9152524	Unknown protein
	204	Araip.PXS41	Araip.B07	9154782	9155666	Unknown protein
	205	Araip.K8KF4	Araip.B07	9167273	9168346	ethylene-responsive transcription factor 4-like [Glycine max]
	206	Araip.RAU96	Araip.B07	9198624	9199028	Unknown protein
	207	Araip.US434	Araip.B07	9199243	9201535	Unknown protein
	208	Araip.3V71R	Araip.B07	9219080	9219622	Unknown protein
	209	Araip.IQ0FG	Araip.B07	9236614	9237383	Unknown protein
	210	Araip.N10LP	Araip.B04	30271673	30274713	Unknown protein
	211	Araip.YW5BZ	Araip.B07	10353252	10365839	receptor-like protein kinase 2
	212	Araip.14K2C	Araip.B07	10280763	10282734	RNA helicase, ATP-dependent, SK12/DOB1 protein
	213	Araip.SB0RW	Araip.B07	10284833	10285436	polyvinylalcohol dehydrogenase-like protein
	214	Araip.RB8ZN	Araip.B07	10286961	10288533	polyvinylalcohol dehydrogenase-like protein
	215	Araip.L60DL	Araip.B07	10290898	10291987	Unknown protein
	216	Araip.WCX3H	Araip.B07	10295409	10303443	receptor-like protein kinase 2
	217	Araip.V0CRV	Araip.B07	10308555	10312203	FRIGIDA-like protein(FRI) 1-like [Glycine max]
	218	Araip.9SB9D	Araip.B07	10347467	10348090	Disease resistance protein (TIR-NBS-LRR class) family
	219	Araip.DB9NP	Araip.B07	10368417	10369765	30S ribosomal protein S31 chloroplastic-like [Glycine max]
	220	Araip.S2EYP	Araip.B07	10384942	10386350	photosystem I reaction center subunit IV A
	221	Araip.UR9L3	Araip.B07	10410183	10414964	Peptidase M50 family protein
	222	Araip.PG9PR	Araip.B07	10416252	10418666	ubiquitin-binding WIYLD domain protein
	223	Araip.60IH6	Araip.B07	105981469	105988008	BEL1-like homeodomain protein 3-like isoform X2 [Glycine max]
	224	Araip.B6VA3	Araip.B07	105988485	105991716	UDP-Glycosyltransferase superfamily protein
	225	Araip.38HCJ	Araip.B07	105992516	105995837	26S protease regulatory subunit 7-like [Glycine max]
	226	Araip.DRR14	Araip.B07	105995908	105999622	uncharacterized protein LOC100808476 isoform X8 [Glycine max]
	227	Araip.A9GHS	Araip.B07	106033813	106034307	BZIP transcription factor
	228	Araip.CL071	Araip.B07	106061120	106063944	Protein kinase superfamily protein
	229	Araip.5T2HK	Araip.B07	121035854	121042095	unknown protein
	230	Araip.545HB	Araip.B07	121045153	121050853	pumilio-family RNA-binding repeatprotein
	231	Araip.NF9ZR	Araip.B07	121062637	121066353	sugar transport protein 5-like [Glycine max]
	232	Araip.EJ8QD	Araip.B07	121090390	121091414	unknown protein
	233	Araip.WP97D	Araip.B07	121110736	121113137	integral membrane protein
	234	Araip.2FM8Y	Araip.B07	121127587	121128838	Unknown protein
	235	Araip.V6TUN	Araip.B07	121130634	121134808	replication factor-A carboxy-terminal domain protein
	236	Araip.G2CPJ	Araip.B07	121135706	121138747	Unknown protein
	237	Araip.7I42N	Araip.B07	121146295	121148128	Unknown protein
	238	Araip.AG9PE	Araip.B07	121149060	121151776	replication factor-A carboxy-terminal domain protein
	239	Araip.M8P59	Araip.B07	121154138	121157185	mitochondrial substrate carrier family protein B-like [Glycine max]
	240	Araip.V8DKC	Araip.B07	121160380	121161599	Unknown protein
	241	Araip.0WG3G	Araip.B08	96051666	96063227	succinate-semialdehyde dehydrogenase
	242	Araip.4D1GB	Araip.B08	98676435	98682086	DNA-binding bromodomain-containing protein IPR001487 (Bromodomain)
	243	Araip.LM302	Araip.B08	98776650	98780634	Emsy N Terminus (ENT) plant Tudor-like domains-containing protein
	244	Araip.R4IFK	Araip.B08	101576611	101578658	RING finger protein 5 isoform 2 [Glycine max]
	245	Araip.TFM3T	Araip.B08	101868676	101871978	unknown protein;Has 23 Blast hits to 23 proteins in 10 species: Archae-0;Bacteria- 0;Metazoa-0;Fungi-0;Plants-23;Viruses-0;Other Eukaryotes-0;(source: NCBI BLink).
	246	Araip.TKQ3Z	Araip.B08	101894428	101898633	uncharacterized protein LOC100817712 isoform X3 [Glycine max]
	247	Araip.Q8T53	Araip.B08	103158007	103160937	protein UPSTREAM OF FLC-like isoform X3 [Glycine max]
	248	Araip.N4CW3	Araip.B08	103183780	103184250	Unknown protein
	249	Araip.XE9VH	Araip.B08	103189438	103192756	uncharacterized protein LOC102669473 [Glycine max]
	250	Araip.KV5US	Araip.B08	103326991	103337454	Plant protein of unknown function (DUF946)
	251	Araip.U324B	Araip.B08	105503185	105505929	UPF0678 fatty acid-binding protein-like protein IPR011038 (Calycin-like)
	252	Araip.ZS4AK	Araip.B08	105531535	105540410	ATP-citrate lyase A-1;
	253	Araip.K8T47	Araip.B08	105547757	105550237	copper zinc superoxide dismutase 2
	254	Araip.UX8AJ	Araip.B08	106158531	106164964	CTP synthase family protein
	255	Araip.N0GTC	Araip.B08	106181892	106184239	Unknown protein
	256	Araip.E29R3	Araip.B08	106201958	106203856	AP2-like ethylene-responsive transcription factor ANT-like isoform X4 [Glycine max]
	257	Araip.U53WC	Araip.B08	106249069	106252170	beta glucosidase 12
	258	Araip.BRA33	Araip.B08	106261673	106276581	beta glucosidase 13
	259	Araip.LW5N8	Araip.B08	106314961	106325400	beta glucosidase 13
	260	Araip.PQ06B	Araip.B08	106327090	106328241	uncharacterized protein LOC100820019 isoform X4 [Glycine max]
	261	Araip.88JCU	Araip.B08	129367360	129373799	Protein kinase superfamily protein
	262	Araip.L42GU	Araip.B08	129247667	129254468	purple acid phosphatase 27
	263	Araip.H09FU	Araip.B08	129253167	129258216	snurportin-1-like [Glycine max]
	264	Araip.K5RKY	Araip.B08	129259514	129262623	protein FAR1-RELATED SEQUENCE 3-like isoform X2 [Glycine max]
	265	Araip.DH7JW	Araip.B08	129281600	129284975	SNF1-related protein kinase regulatory subunit gamma 1
	266	Araip.B5P01	Araip.B08	129296773	129298900	Unknown protein
	267	Araip.738PA	Araip.B08	129311082	129312986	DNA mismatch repair protein MSH6-like [Glycine max]
	268	Araip.R10S8	Araip.B08	129317511	129320265	cyclopropyl isomerase
	269	Araip.2V3H9	Araip.B08	129323279	129324304	Unknown protein
	270	Araip.BI7J8	Araip.B08	129324403	129324841	Unknown protein
	271	Araip.70GSM	Araip.B08	129325820	129335449	peptidyl-prolyl cis-trans isomerases; hydrolases;nucleoside-triphosphatases;ATP binding;nucleotide binding;ATPases
	272	Araip.3T3KE	Araip.B08	129341402	129344369	proteasome subunit beta type-7-A protein
	273	Araip.6K2ZY	Araip.B08	129345240	129353265	RNA-metabolising metallo-beta-lactamase family protein
	274	Araip.4N45L	Araip.B08	129354097	129357476	cycloeucalenol cycloisomerase
	275	Araip.7Y2IR	Araip.B08	129383676	129385615	Translation initiation factor SUI1 family protein
	276	Araip.YK125	Araip.B08	129387253	129389684	adenylate kinase 1
	277	Araip.G3TW3	Araip.B08	129391450	129397314	4-coumarate:CoA ligase 2
	278	Araip.8WB17	Araip.B09	106039885	106041281	Phosphate-responsive 1 family protein
	279	Araip.0PG40	Araip.B09	106137721	106143717	50S ribosomal L24-like protein
	280	Araip.HUI6H	Araip.B09	114576414	114584678	peptide transporter 3
	281	Araip.96MVP	Araip.B10	112430288	112432602	Unknown protein
	282	Araip.6M44Z	Araip.B10	112466574	112471889	viral movement protein
	283	Araip.LIM6S	Araip.B10	112476405	112480515	Pentatricopeptide repeat (PPR) superfamily protein
	284	Araip.37LGT	Araip.B10	112481161	112490235	Smr (small MutS-related) domain protein
	285	Araip.TIV22	Araip.B10	112506404	112507550	Unknown protein
	286	Araip.85I7Y	Araip.B10	112531439	112533682	histone acetyltransferase of the MYST family 1
	287	Araip.RM2YY	Araip.B10	115721002	115724324	Unknown protein
	288	Araip.L0XMQ	Araip.B10	115755460	115759707	uncharacterized protein DDB_G0284459-like isoform X1 [Glycine max]
	289	Araip.M9SP4	Araip.B10	115765296	115768473	probable glycosyltransferase isoform X4 [Glycine max]
	290	Araip.9AU69	Araip.B10	115777973	115779673	Unknown protein
	291	Araip.AN87D	Araip.B10	115786153	115787585	DNA polymerase III subunit gamma tau
	292	Araip.J8NC0	Araip.B10	115787901	115789349	triose-phosphate transporter family protein
	293	Araip.17A54	Araip.B10	115791017	115791903	Unknown protein
	294	Araip.P51VY	Araip.B10	115795444	115797465	leucine-rich repeats and immunoglobulin-like domains protein 1-like isoform X5 [Glycine max]
	295	Araip.VFM8P	Araip.B10	115805928	115808434	Ulp1 protease family carboxy-terminal domain protein
	296	Araip.54Y6W	Araip.B10	116346169	116352847	down syndrome critical region protein
	297	Araip.KK91U	Araip.B10	116373857	116374688	aldose 1-epimerase [Glycine max]
	298	Araip.4F6YX	Araip.B10	116375411	116379352	Pentatricopeptide repeat (PPR) superfamily protein
	299	Araip.RMA8G	Araip.B10	116382309	116382547	hypothetical protein
	300	Araip.XMW12	Araip.B10	116382867	116383206	uncharacterized protein LOC102666780 [Glycine max]
	301	Araip.Y47XB	Araip.B10	116393639	116395044	Water-selective transport intrinsic membrane protein 1
	302	Araip.6ZS67	Araip.B10	116425219	116428727	Water-selective transport intrinsic membrane protein 1
	303	Araip.C4EE3	Araip.B10	116450756	116462702	protein
	304	Araip.GQL9T	Araip.B10	120134872	120139587	Dynamin related protein 5A
	305	Araip.Z0HFB	Araip.B10	120202339	120203624	hypothetical protein
	306	Araip.UJ1YW	Araip.B10	120231416	120233434	serine threonine-protein phosphatase 7 long form homolog [Glycine max]
	307	Araip.X0ZRE	Araip.B10	120237653	120240555	protein CHUP1 chloroplastic-like [Glycine max]
	308	Araip.A1GKY	Araip.B10	120263543	120264414	Uncharacterised conserved protein UCP015417，vWA；
	309	Araip.8JA9Y	Araip.B10	120264457	120264953	Unknown protein
	310	Araip.TJ5BJ	Araip.B10	121365164	121366805	N-terminal nucleophile aminohydrolases (Ntn hydrolases) superfamily protein
	311	Araip.5N7NU	Araip.B10	121368191	121369632	probable galacturonosyl transferase 11-like [Glycine max]
	312	Araip.C1VZN	Araip.B10	121396841	121400493	fructose-bisphosphate aldolase 2
	313	Araip.WJ7G8	Araip.B10	121405385	121414441	MADS-box transcription factor 6 [Glycine max]
	314	Araip.166TL	Araip.B10	121435972	121444747	MADS-box transcription factor 6 [Glycine max]
	315	Araip.R69QU	Araip.B10	121462059	121462978	MADS-box protein CMB1-like [Glycine max]
	316	Araip.1MH74	Araip.B10	121465988	121471351	MADS-box transcription factor family protein
LBL	317	Aradu.G8134	Aradu.A05	32521880	32526105	pyruvate dehydrogenase E1 component alpha subunit
	318	Aradu.KU4AZ	Aradu.A05	62142804	62148786	UPF0420 C16orf58-like protein
	319	Aradu.LRR5T	Aradu.A05	62215202	62224812	Pentatricopeptide repeat (PPR) superfamily protein
	320	Aradu.U8T9F	Aradu.A05	62225626	62227498	pentatricopeptide repeat-containing protein At5g50280 chloroplastic-like [Glycine max]
	321	Aradu.TG6FF	Aradu.A05	103945767	103947444	probable galacturonosyltransferase-like 3-like [Glycine max]
	322	Aradu.Z1Y2A	Aradu.A05	103961118	103966941	Serine Threonine kinase family protein
	323	Aradu.JV7AK	Aradu.A05	103968983	103973619	NAC domain protein
	324	Aradu.WKT9T	Aradu.A05	103975966	103981846	general transcription factor group E6
	325	Aradu.WQL62	Aradu.A05	104002048	104007953	isoflavone reductase-like protein-like [Glycine max]
	326	Aradu.0AN5P	Aradu.A05	104042106	104043116	Protein kinase superfamily protein
	327	Aradu.FC7NZ	Aradu.A05	104045872	104048832	folate biopterin transporter
	328	Aradu.TN75P	Aradu.A05	104078494	104082669	transcription factor bHLH30-like [Glycine max]
	329	Aradu.Q6KDH	Aradu.A05	105696806	105701373	MADS-box transcription factor 17-like [Glycine max]
	330	Aradu.CU1UG	Aradu.A05	105703601	105707604	pfkB-like carbohydrate kinase family protein
	331	Aradu.DH0K7	Aradu.A05	105715403	105718326	uncharacterized protein LOC100795947 isoform X1 [Glycine max]
	332	Aradu.QI926	Aradu.A05	105728595	105729289	Unknown protein
	333	Aradu.44JDK	Aradu.A05	105738170	105747048	MADS-box transcription factor 6 [Glycine max]
	334	Aradu.RTP0Z	Aradu.A05	105762947	105764844	Peroxidase superfamily protein
	335	Aradu.D0I1J	Aradu.A05	105765848	105769933	hydroxymethylglutaryl-CoA synthase-like [Glycine max]
	336	Aradu.U7GH1	Aradu.A05	105776741	105777582	FAR1 DNA-binding domain protein
	337	Aradu.SAB74	Aradu.A05	105778449	105779457	Unknown protein
	338	Aradu.13N20	Aradu.A05	105792145	105793358	uncharacterized protein LOC100527109 [Glycine max]
	339	Aradu.YIG8H	Aradu.A05	105809264	105811977	zinc-binding alcohol dehydrogenase family protein
	340	Aradu.SCR9A	Aradu.A05	105812318	105815028	zinc-binding alcohol dehydrogenase family protein
	341	Aradu.QQB0D	Aradu.A05	105815362	105819150	zinc finger CCCH domain-containing protein 48-like isoform X1 [Glycine max]
	342	Aradu.HS8FV	Aradu.A05	105823083	105826884	Protein kinase superfamily protein
	343	Aradu.19A4Y	Aradu.A05	105827529	105829611	proteasome assembly chaperone-like protein
	344	Aradu.E2WKW	Aradu.A05	105832531	105833558	uncharacterized protein LOC100527109 [Glycine max]
	345	Aradu.WZ6VA	Aradu.A05	105834010	105837674	ubiquitin-protein ligase
	346	Araip.WTK6N	Araip.B05	28823878	28827983	flocculation protein FLO11-like isoform X3 [Glycine max]
	347	Araip.VT7YV	Araip.B05	28919846	28921800	metalloendoproteinase 1-like [Glycine max]
	348	Araip.SX62H	Araip.B05	28924337	28926024	Unknown protein
	349	Araip.MTN4Y	Araip.B05	29235982	29238655	formin 8 IPR015425 (Formin FH2 domain)
	350	Araip.Y21EV	Araip.B05	29240540	29243067	microtubule-associated protein futsch isoform X8 [Glycine max]
	351	Araip.GTR7Z	Araip.B05	29326832	29327598	Unknown protein
	352	Araip.94QR3	Araip.B05	29384481	29385641	phenylalanine ammonia-lyase 2
	353	Araip.3B8UB	Araip.B05	29390461	29394743	pyruvate dehydrogenase E1 component alpha subunit
	354	Araip.35HRM	Araip.B05	125966271	125967400	Unknown protein
	355	Araip.M0I7V	Araip.B05	125974792	125975906	Unknown protein
	356	Araip.MTW6U	Araip.B05	125992147	125993415	Unknown protein
	357	Araip.Y3R0X	Araip.B05	126004914	126006690	uncharacterized protein At2g29880-like [Glycine max]
	358	Araip.51VQE	Araip.B05	126014713	126020654	sucrose synthase 6
	359	Araip.FPV8R	Araip.B05	126022537	126029025	Argonaute family protein
	360	Araip.94H7R	Araip.B05	126066389	126067708	Serine Threonine kinase family protein
	361	Araip.CYJ6G	Araip.B05	126096935	126099801	acyl-activating enzyme 17 peroxisomal protein putative
	362	Araip.MLM45	Araip.B05	129299738	129311487	Unknown protein
	363	Araip.QYN1Q	Araip.B05	129304854	129306350	Unknown protein
	364	Araip.79EXV	Araip.B05	129312959	129319432	Pentatricopeptide repeat (PPR) superfamily protein
	365	Araip.UHB49	Araip.B05	129322071	129324475	Protein kinase superfamily protein
	366	Araip.US3Z7	Araip.B05	129355036	129356592	Pentatricopeptide repeat (PPR) superfamily protein
	367	Araip.ZC43U	Araip.B05	129379176	129382950	sequence-specific DNA binding transcription factors； zinc ion binding； sequence-specific DNA binding transcription factors
	368	Araip.74N1T	Araip.B05	129407420	129412277	glutamine synthetase 1.3 IPR008147 (Glutamine synthetase beta-Grasp)
	369	Araip.793GC	Araip.B05	129433062	129435840	Sugar transporter SWEET
	370	Araip.NCG35	Araip.B05	145902384	145907352	MADS-box transcription factor 17-like [Glycine max]
	371	Araip.LMR7U	Araip.B05	145909960	145913787	pfkB-like carbohydrate kinase family protein
	372	Araip.PE92M	Araip.B05	145923775	145927461	uncharacterized protein LOC100795947 isoform X1 [Glycine max]
	373	Araip.53XXU	Araip.B05	145936349	145945305	MADS-box transcription factor 17-like [Glycine max]
	374	Araip.Y99D8	Araip.B05	145958455	145962520	Peroxidase superfamily protein
	375	Araip.A515G	Araip.B05	145963366	145967559	hydroxymethylglutaryl-CoA synthase-like [Glycine max]
	376	Araip.9J3G5	Araip.B05	145977528	145978382	uncharacterized protein LOC100790681 [Glycine max]
	377	Araip.64EI8	Araip.B05	146001323	146003998	zinc-binding alcohol dehydrogenase family protein
	378	Araip.RHZ7C	Araip.B05	146004340	146007012	zinc-binding alcohol dehydrogenase family protein
	379	Araip.DFK5Q	Araip.B05	146007380	146011217	zinc finger CCCH domain-containing protein 48-like isoform X1 [Glycine max]
	380	Araip.D1IVY	Araip.B05	146028702	146032480	Protein kinase superfamily protein
	381	Araip.ZA5NV	Araip.B05	146033118	146035200	proteasome assembly chaperone-like protein
	382	Araip.QZX58	Araip.B05	146037777	146039038	uncharacterized protein LOC100527109 [Glycine max]
	383	Araip.SD7KT	Araip.B06	135000924	135006254	interferon-related developmental regulator family protein IFRD protein family
	384	Araip.49ZB8	Araip.B06	134988847	134990271	Peroxidase superfamily protein
	385	Araip.2Y7I4	Araip.B06	135016642	135022117	tetratricopeptide repeat protein 7B-like isoform X4 [Glycine max]
	386	Araip.35A9N	Araip.B06	135022155	135024300	Unknown protein
	387	Araip.2F8IE	Araip.B06	135028644	135030072	syntaxin 6 amine-terminal protein
	388	Araip.W7Y5U	Araip.B06	135034871	135036306	Unknown protein
	389	Araip.352V6	Araip.B06	135041230	135042908	Endosomal targeting BRO1-like domain-containing protein
	390	Araip.43EJB	Araip.B06	135062180	135070569	3-oxo-delta(4，5)-steroid 5-beta-reductase-like protein
	391	Araip.9CX3F	Araip.B06	135066507	135068684	replication protein A 70 kDa DNA-binding subunit C-like [Glycine max]
	392	Araip.C303A	Araip.B06	135078063	135081401	uncharacterized protein LOC100800721 [Glycine max]
	393	Araip.7XP2T	Araip.B06	135098724	135102215	RING U-box superfamily protein
	394	Araip.GE4AA	Araip.B06	135103925	135107680	pumilio-family RNA-binding repeatprotein
	395	Araip.THH9K	Araip.B06	135114469	135117594	CYCLIN A3；4；
	396	Araip.MN5QN	Araip.B06	135142951	135145300	monodehydroascorbate reductase 1
	397	Araip.J5FN4	Araip.B09	128445429	128451723	Protein kinase superfamily protein
	398	Araip.8Q3G3	Araip.B09	128346608	128349517	sieve element occlusion protein
	399	Araip.91WQY	Araip.B09	128349711	128352627	ankyrin repeat-containing protein [Glycine max]
	400	Araip.X8ENM	Araip.B09	128353466	128359035	dual specificity protein phosphatase (DsPTP1) family protein
	401	Araip.J3620	Araip.B09	128370006	128375059	Transducin WD40 repeat-like superfamily protein
	402	Araip.L2VKY	Araip.B09	128377280	128381556	prefoldin 2
	403	Araip.842TG	Araip.B09	128382129	128391682	U3 small nucleolar RNA-associated-like protein putative
	404	Araip.543RJ	Araip.B09	128402862	128403044	putative F-box LRR-repeat protein At1g56400-like [Glycine max]
	405	Araip.FRY7D	Araip.B09	128403498	128411703	F-box RNI-like superfamily protein
	406	Araip.T0B1R	Araip.B09	128440834	128443337	Phosphatidate cytidylyltransferase family protein
ER	407	Aradu.G8134	Aradu.A05	32521880	32526105	pyruvate dehydrogenase E1 component
	408	Aradu.7Y14E	Aradu.A05	106233374	106235817	2-oxoglutarate (2OG) and Fe(II)-dependent oxygenase superfamily protein
	409	Aradu.2U0G8	Aradu.A05	106252682	106259530	lysosomal Pro-X carboxypeptidase-like [Glycine max]
	410	Aradu.77AWB	Aradu.A05	106264920	106266383	F-box SKIP23-like protein
	411	Aradu.2J5P9	Aradu.A05	106268406	106270797	1-aminocyclopropane-1-carboxylate oxidase homolog 1-like [Glycine max]
	412	Aradu.739Q1	Aradu.A05	106276424	106278473	1-aminocyclopropane-1-carboxylate oxidase homolog 1 [Glycine max]
	413	Aradu.188CN	Aradu.A05	106278951	106279986	2-oxoglutarate (2OG) and Fe(II)-dependent oxygenase superfamily protein
	414	Aradu.Y6SZD	Aradu.A05	106280591	106281421	1-aminocyclopropane-1-carboxylate oxidase homolog 12-like [Glycine max]
	415	Aradu.3RT4N	Aradu.A05	106284385	106287958	cleavage and polyadenylation specificity factor 5
	416	Aradu.2GI7U	Aradu.A05	106292920	106294155	1-aminocyclopropane-1-carboxylate oxidase homolog 12-like [Glycine max]
	417	Aradu.8R8XW	Aradu.A05	106302723	106304786	2-oxoglutarate (2OG) and Fe(II)-dependent oxygenase superfamily protein
	418	Aradu.X87GF	Aradu.A05	106305513	106307418	1-aminocyclopropane-1-carboxylate oxidase homolog 1-like [Glycine max]
	419	Aradu.N8PYS	Aradu.A05	106307674	106312465	1-aminocyclopropane-1-carboxylate oxidase homolog 1-like [Glycine max]
	420	Aradu.F36DY	Aradu.A05	106319536	106320827	Unknown protein
	421	Aradu.CKU3N	Aradu.A05	106321576	106324273	3-oxoacyl-[acyl-carrier-protein] synthase 3
	422	Aradu.GRE8B	Aradu.A05	106335534	106344023	probable methyltransferase PMT16-like [Glycine max]
	423	Aradu.K8CZM	Aradu.A05	106345434	106348391	Protein phosphatase 2C family protein
	424	Aradu.Q6EZA	Aradu.A05	106355888	106364581	probable methyltransferase PMT16-like [Glycine max]
	425	Aradu.G7SDL	Aradu.A05	106370538	106372650	protein IQ-DOMAIN 14-like [Glycine max]
	426	Aradu.X8H7L	Aradu.A05	106372810	106375676	cytoplasmic tRNA 2-thiolation protein
	427	Aradu.4UY6C	Aradu.A05	106377971	106380654	RHOMBOID-like protein 3
	428	Araip.WTK6N	Araip.B05	28823878	28827983	flocculation protein FLO11-like isoform X3 [Glycine max]
	429	Araip.VT7YV	Araip.B05	28919846	28921800	metalloendoproteinase 1-like [Glycine max]
	430	Araip.SX62H	Araip.B05	28924337	28926024	Unknown protein
	431	Araip.MTN4Y	Araip.B05	29235982	29238655	formin 8
	432	Araip.Y21EV	Araip.B05	29240540	29243067	microtubule-associated protein futsch isoform X8 [Glycine max]
	433	Araip.GTR7Z	Araip.B05	29326832	29327598	Unknown protein
	434	Araip.94QR3	Araip.B05	29384481	29385641	phenylalanine ammonia-lyase 2
	435	Araip.3B8UB	Araip.B05	29390461	29394743	pyruvate dehydrogenase E1 component alpha subunit
	436	Araip.X7A0B	Araip.B06	2357667	2360207	protein YLS7-like [Glycine max]
	437	Araip.9Z69K	Araip.B06	2286186	2287058	protein FANTASTIC FOUR 2-like [Glycine max] IPR021410 (The fantastic four family)
	438	Araip.0IA00	Araip.B06	2310485	2316656	Miro (Mitochondrial Rho) protein (GTPase/calcium ion binding)
	439	Araip.MHR6K	Araip.B06	2329181	2336317	transcription factor TT8-like [Glycine max]
	440	Araip.29A2J	Araip.B06	2352478	2355659	aluminum-activated malate transporter 1
	441	Araip.J3LAE	Araip.B06	2368826	2371505	F-box family protein
	442	Araip.02IPA	Araip.B06	2389489	2391440	Small nuclear ribonucleoprotein family protein
	443	Araip.C1Y5Y	Araip.B06	2391533	2398792	mRNA capping enzyme family protein
	444	Araip.XPK2V	Araip.B06	2408942	2409707	Unknown protein
	445	Araip.1PX6A	Araip.B06	2410675	2412018	basic 7S globulin [Glycine max]
	446	Araip.0VJ94	Araip.B06	2419723	2424431	Pentatricopeptide repeat (PPR) superfamily protein
	447	Araip.SD7KT	Araip.B06	135000924	135006254	interferon-related developmental regulator family protein IFRD protein family
	448	Araip.49ZB8	Araip.B06	134988847	134990271	Peroxidase superfamily protein
	449	Araip.2Y7I4	Araip.B06	135016642	135022117	tetratricopeptide repeat protein 7B-like isoform X4 [Glycine max]
	450	Araip.35A9N	Araip.B06	135022155	135024300	Unknown protein
	451	Araip.2F8IE	Araip.B06	135028644	135030072	syntaxin 6 amine-terminal protein
	452	Araip.W7Y5U	Araip.B06	135034871	135036306	Unknown protein
	453	Araip.352V6	Araip.B06	135041230	135042908	Endosomal targeting BRO1-like domain-containing protein
	454	Araip.43EJB	Araip.B06	135062180	135070569	3-oxo-delta(4.5)-steroid 5-beta-reductase-like protein
	455	Araip.9CX3F	Araip.B06	135066507	135068684	replication protein A 70 kDa DNA-binding subunit C-like [Glycine max]
	456	Araip.C303A	Araip.B06	135078063	135081401	uncharacterized protein LOC100800721 [Glycine max]
	457	Araip.7XP2T	Araip.B06	135098724	135102215	RING U-box superfamily protein
	458	Araip.GE4AA	Araip.B06	135103925	135107680	pumilio-family RNA-binding repeatprotein
	459	Araip.THH9K	Araip.B06	135114469	135117594	CYCLIN A3 4 IPR014400 (Cyclin A B D E F)
	460	Araip.MN5QN	Araip.B06	135142951	135145300	monodehydroascorbate reductase 1
	461	Araip.37CQI	Araip.B07	11268353	11273682	uncharacterized protein LOC100820581 [Glycine max]
	462	Araip.DJ2HH	Araip.B07	11218077	11221964	RING FYVE PHD zinc finger superfamily protein IPR011016 (Zinc finger RING-CH-type)
	463	Araip.P7AP6	Araip.B07	11241463	11242823	Aminotransferase-like plant mobile domain family protein
	464	Araip.VGJ9R	Araip.B07	11274607	11279003	17.6 kDa class II heat shock protein
	465	Araip.GIK38	Araip.B07	11302669	11314906	UDP-Glycosyltransferase superfamily protein
	466	Araip.P755X	Araip.B07	11332713	11332988	Polyprotein
	467	Araip.Z1DHE	Araip.B07	11333289	11334410	RNA-directed DNA polymerase homolog [Glycine max]
	468	Araip.F6G0X	Araip.B07	11334429	11335238	RNA-directed DNA polymerase (Reverse transcriptase) domain containing protein
	469	Araip.VM1TE	Araip.B07	11342705	11345749	DUF223 domain protein
	470	Araip.PJ8VB	Araip.B07	11348347	11350644	sulfate transporter 1 3
	471	Araip.6C9IT	Araip.B07	11399009	11401269	uncharacterized protein LOC100795977 isoform X2 [Glycine max]
	472	Araip.X04AX	Araip.B07	11431963	11434523	glutamate-rich WD repeat protein
	473	Araip.FD9KS	Araip.B07	11467051	11467537	Unknown protein
	474	Araip.2H4U9	Araip.B07	11490853	11492435	glutamate-rich WD repeat-containing protein 1 [Glycine max]
	475	Araip.15P00	Araip.B07	11794407	11799626	folylpolyglutamate synthase
	476	Araip.W8Q81	Araip.B07	11716721	11723869	DNA-directed RNA polymerases I and III subunit RPAC2-like [Glycine max]
	477	Araip.0HM54	Araip.B07	11767208	11769235	uncharacterized protein LOC100797259 isoform X3 [Glycine max]
	478	Araip.AW13W	Araip.B07	11775567	11778680	serine threonine protein phosphatase 2A
	479	Araip.HA4JE	Araip.B07	11781608	11782183	Polyprotein
	480	Araip.B9TWE	Araip.B07	11782194	11783266	Polyprotein n 1 Tax Citrus endogenous pararetrovirus RepID V9QEM3_9RETR
	481	Araip.JGS9Q	Araip.B07	11783399	11784007	Polyprotein n 1 Tax Citrus endogenous pararetrovirus RepID V9QEM3_9RETR
	482	Araip.HA6TQ	Araip.B07	11787504	11793297	Transducin WD40 repeat-like superfamily protein
	483	Araip.I1FW4	Araip.B07	11801206	11804379	Integral membrane Yip1 family protein
	484	Araip.RT9GM	Araip.B07	11804813	11806807	Mitochondrial glycoprotein family protein
	485	Araip.F2FA8	Araip.B07	11842531	11845563	mannose-1-phosphate guanyltransferase
	486	Araip.JC7Y8	Araip.B07	11866776	11870102	protein FAR1-RELATED SEQUENCE 5-like [Glycine max]
	487	Araip.P6DAZ	Araip.B07	12379056	12380851
	488	Araip.RFD9G	Araip.B07	12380880	12381238	Unknown protein
	489	Araip.F7GGQ	Araip.B07	12392697	12393061	5-hydroxyisourate hydrolase
	490	Araip.A87RC	Araip.B07	12463238	12466253	glycerol-3-phosphate acyltransferase 5
	491	Araip.V2E5M	Araip.B07	12476822	12480594	probable indole-3-pyruvate monooxygenase YUCCA10-like [Glycine max]
	492	Araip.U4DX9	Araip.B07	12483075	12484939	armadillo repeat-containing protein 6 [Glycine max]
	493	Araip.B17B9	Araip.B07	12488450	12490596	serine threonine-protein phosphatase 7 long form homolog [Glycine max]
	494	Araip.Y5X21	Araip.B07	12533833	12538188	Protein binding/ubiquitin-protein ligase/zinc ion binding
	495	Araip.JA6AC	Araip.B07	12538879	12539797	FKBP-like peptidyl-prolyl cis-trans isomerase family protein IPR001179 (Peptidyl-prolyl cis-trans isomerase FKBP-type domain)
	496	Araip.DEM20	Araip.B07	12564234	12581560	protein FAR1-RELATED SEQUENCE 6-like isoform X2 [Glycine max]
	497	Araip.D0R3X	Araip.B07	12583523	12586170	putative ubiquitin-like-specific protease 1B-like isoform X2 [Glycine max]
	498	Araip.FN3VJ	Araip.B07	12638286	12638922	Unknown protein
	499	Araip.MB9LT	Araip.B07	12658639	12659589	GATA transcription factor 16-like [Glycine max]
	500	Araip.D9NTI	Araip.B07	12752685	12754210	calcium-binding EF hand family protein
	501	Araip.Z58GW	Araip.B07	12763235	12764011	Myb SANT-like DNA-binding domain protein
	502	Araip.H00Y0	Araip.B07	12769949	12771484	protein FAR1-RELATED SEQUENCE 3-like isoform X2 [Glycine max]
	503	Araip.G5JVP	Araip.B07	12775989	12777841	Ulp1 protease family carboxy-terminal domain protein
	504	Araip.AAA73	Araip.B07	12778164	12780723	cullin-associated NEDD8-dissociated protein
	505	Araip.J9QFA	Araip.B07	12784549	12785827	Pentatricopeptide repeat (PPR) superfamily protein
	506	Araip.V4JL2	Araip.B07	12787518	12791846	Pentatricopeptide repeat (PPR) superfamily protein
	507	Araip.DH05A	Araip.B07	12820929	12823164	uncharacterized protein LOC100797259 isoform X3 [Glycine max]
	508	Araip.IUR9I	Araip.B07	12828288	12831348	WD repeat-containing protein 5-like [Glycine max]
	509	Araip.D1WUI	Araip.B07	12829641	12837941	telomere repeat-binding protein 3-like isoform X2 [Glycine max]
	510	Araip.0P0QX	Araip.B07	17432429	17433931	protein FAR1-RELATED SEQUENCE 6-like isoform X2 [Glycine max]
	511	Araip.D6R2R	Araip.B07	17377596	17382016	cytochrome P450 family ABA'-hydroxylase
	512	Araip.NGP0R	Araip.B07	17385814	17386167	tetratricopeptide repeat protein 37-like isoform X3 [Glycine max]
	513	Araip.XPM4C	Araip.B07	17416079	17418006	O-methyltransferase 1
	514	Araip.P79SS	Araip.B07	17422627	17423536	transcription factor bHLH122-like isoform X5 [Glycine max]
	515	Araip.3Y02Z	Araip.B07	17429457	17431133	Unknown protein
	516	Araip.5Q0W7	Araip.B07	17434115	17434767	FAR1 DNA-binding domain protein
	517	Araip.7J18V	Araip.B07	17442405	17445788	O-methyltransferase 1
	518	Araip.7Q1HT	Araip.B07	18478744	18486844	ABC transporter family protein (ATP-binding component)
	519	Araip.59S34	Araip.B07	18470764	18478074	MAU2 chromatid cohesion factor homolog [Glycine max]
	520	Araip.ZUG3S	Araip.B07	18513067	18513527	Unknown protein
	521	Araip.58NZP	Araip.B07	18533558	18538295	RNA-binding KH domain-containing protein
	522	Araip.G2X2P	Araip.B07	18556223	18565415	B3 DNA-binding domain protein
	523	Araip.20KQW	Araip.B07	18610576	18612150	acetyltransferase (GNAT) domain protein
	524	Araip.MH65U	Araip.B07	20196576	20197945	LOB domain-containing protein 13
	525	Araip.5B4P4	Araip.B07	20319779	20322399	U-box domain-containing protein 4-like [Glycine max]
	526	Araip.3CT8T	Araip.B07	20322649	20331456	mediator of RNA polymerase II transcription subunit 7
	527	Araip.N9E5B	Araip.B07	20349070	20349587	helicase putative
	528	Araip.QCC3F	Araip.B07	20349594	20349898	Helicase-like protein
	529	Araip.QY6W3	Araip.B07	20355300	20355604	Unknown protein
IOPT	530	Aradu.GT860	Aradu.A02	52023021	52026676	plastid developmental protein DAG putative
	531	Aradu.1AA4A	Aradu.A04	120617360	120620595	PsaB RNA-binding protein
	532	Aradu.65WG6	Aradu.A04	120621626	120623048	allene oxide cyclase 4
	533	Aradu.YM04Z	Aradu.A04	120631461	120632582	serine threonine-protein phosphatase 7 long form homolog [Glycine max]
	534	Aradu.A0BQI	Aradu.A04	120632679	120634607	serine threonine-protein phosphatase 7 long form homolog [Glycine max]
	535	Aradu.3L6XU	Aradu.A04	120635853	120642483	uncharacterized protein LOC100804073 isoform X1 [Glycine max]
	536	Aradu.GF4BH	Aradu.A04	120657263	120658588	F-box protein interaction domain protein
	537	Aradu.1E463	Aradu.A04	120663393	120664187	F-box protein interaction domain protein
	538	Aradu.EH7WC	Aradu.A04	120665218	120666915	F-box protein interaction domain protein
	539	Aradu.V4H98	Aradu.A04	120668758	120669221	F-box protein interaction domain protein
	540	Aradu.4H9L9	Aradu.A04	120670416	120671322	F-box protein interaction domain protein
	541	Aradu.6L2YS	Aradu.A04	120671418	120710288	F-box and associated interaction domains-containing protein
	542	Aradu.TV00S	Aradu.A04	120688883	120690542	receptor-like protein kinase 2
	543	Aradu.B45Z7	Aradu.A04	120711856	120714688	Disease resistance protein (TIR-NBS-LRR class) family
	544	Aradu.Y710Z	Aradu.A04	120753171	120754545	F-box and associated interaction domains-containing protein
	545	Aradu.GWI8T	Aradu.A04	120757479	120758700	F-box and associated interaction domains-containing protein
	546	Aradu.45YV5	Aradu.A04	120762593	120763522	F-box and associated interaction domains-containing protein
	547	Aradu.HY4GA	Aradu.A04	120771005	120772174	F-box family protein IPR001810 (F-box domain)
	548	Aradu.C0WZQ	Aradu.A04	120775760	120776884	F-box protein interaction domain protein
	549	Aradu.RIY2G	Aradu.A09	211575	213171	uncharacterized protein LOC102659615 [Glycine max]
	550	Aradu.2V49U	Aradu.A09	231541	232761	C2-H2 zinc finger protein [Glycine max]
	551	Aradu.N5GRN	Aradu.A09	234899	237402	Pentatricopeptide repeat (PPR) superfamily protein
	552	Aradu.N1U0V	Aradu.A09	237967	240512	RING U-box superfamily protein IPR011016 (Zinc finger RING-CH-type)
	553	Aradu.3RZ4S	Aradu.A09	244539	245870	uncharacterized protein LOC100783651 [Glycine max]
	554	Aradu.GF1M7	Aradu.A09	246308	249289	RING U-box superfamily protein
	555	Aradu.8179M	Aradu.A09	257345	259802	Unknown protein
	556	Aradu.2Q1S0	Aradu.A09	263289	265293	receptor kinase 1
	557	Aradu.MCD22	Aradu.A09	266261	268567	Protein kinase superfamily protein
	558	Aradu.C6SJS	Aradu.A09	274323	275604	vacuolar (H+)-ATPase G subunit
	559	Aradu.Y7TA5	Aradu.A09	277876	280557	DNA-directed RNA polymerase subunit beta
	560	Aradu.K63NX	Aradu.A09	285361	286960	hypothetical protein
	561	Aradu.8361A	Aradu.A09	313372	317234	uncharacterized protein LOC100776243 isoform X3 [Glycine max]
	562	Aradu.37I5C	Aradu.A09	317417	319557	uncharacterized protein LOC100499817 isoform X8 [Glycine max]
	563	Aradu.X53KQ	Aradu.A09	319944	321929	exocyst subunit exo70 family protein G1 IPR004140 (Exocyst complex protein Exo70)
	564	Aradu.7C3KS	Aradu.A09	322881	328092	Coatomer beta subunit
	565	Aradu.C7FFC	Aradu.A09	334417	337301	uncharacterized protein At1g04910-like isoform X1 [Glycine max]
	566	Aradu.P6CBV	Aradu.A09	337834	351486	calcium-transporting ATPase 9 plasma membrane-type-like [Glycine max]
	567	Aradu.9489D	Aradu.A09	357230	361239	Membrane protein HUEL (Cation efflux superfamily)
	568	Aradu.EZ25P	Aradu.A09	361800	367484	alpha-mannosidase 1
	569	Aradu.72XAG	Aradu.A09	369873	373551	GATA transcription factor 13
	570	Araip.857W8	Araip.B04	130801238	130804467	PsaB RNA-binding protein
	571	Araip.V48DY	Araip.B04	130805404	130806967	allene oxide cyclase 4
	572	Araip.D1FEU	Araip.B04	130816057	130818497	uncharacterized protein LOC100804073 isoform X2 [Glycine max]
	573	Araip.B7MUI	Araip.B04	130842679	130844274	F-box protein interaction domain protein
	574	Araip.660FN	Araip.B04	130845303	130846271	Unknown protein
	575	Araip.QAE2B	Araip.B04	130846460	130847373	F-box protein interaction domain protein
	576	Araip.57TBT	Araip.B04	130849426	130850131	F-box family protein
	577	Araip.QBM82	Araip.B04	130851522	130852261	F-box family protein
	578	Araip.K3GN3	Araip.B04	130855626	130857109	F-box and associated interaction domains-containing protein IPR001810 (F-box domain)
	579	Araip.VM434	Araip.B04	130857854	130859347	F-box protein interaction domain protein
	580	Araip.FFR9F	Araip.B04	130860774	130862774	spermatogenesis-associated protein 20-like isoform X1 [Glycine max]
	581	Araip.U7TKR	Araip.B04	130864500	130867599	F-box family protein IPR001810 (F-box domain)
	582	Araip.I3HYN	Araip.B04	130868410	130882480	F-box and associated interaction domains-containing protein
	583	Araip.U1GEC	Araip.B04	130885131	130896136	F-box protein interaction domain protein
	584	Araip.V2L0T	Araip.B04	130898489	130898812	disease resistance protein (CC-NBS-LRR class) family protein
	585	Araip.73NCQ	Araip.B04	130898945	130907388	F-box protein interaction domain protein
	586	Araip.ZH3CP	Araip.B04	130898958	130904992	disease resistance protein
	587	Araip.NB0MQ	Araip.B04	130909652	130911928	NAD(P)H-dependent 6 -deoxychalcone synthase-like [Glycine max]
	588	Araip.LJ06Q	Araip.B04	130922193	130928693	Disease resistance protein (TIR-NBS-LRR class) family
	589	Araip.XLK7P	Araip.B04	130935216	130936312	Disease resistance protein (TIR-NBS-LRR class) family
	590	Araip.34X53	Araip.B04	130938765	130956661	F-box and associated interaction domains-containing protein
	591	Araip.KNG8V	Araip.B10	123040106	123043550	gamma subunit of Mt ATP synthase
	592	Araip.9MA8G	Araip.B10	123058027	123063443	replication factor-A carboxy-terminal domain protein
	593	Araip.B0NKJ	Araip.B10	123063894	123066924	Unknown protein
	594	Araip.NB5K9	Araip.B10	123107589	123111136	mitochondrial substrate carrier family protein C-like [Glycine max]
	595	Araip.J39B9	Araip.B10	123112170	123120981	RING FYVE PHD zinc finger superfamily protein
	596	Araip.X7IN2	Araip.B10	123158611	123165356	bystin-like isoform X2 [Glycine max]
	597	Araip.7QB3Y	Araip.B10	123176934	123199274	helicases ATP-dependent helicases nucleic acid binding ATP binding DNA-directed DNA polymerases DNA binding
