# Supplementary material for: GWAS and bulked segregant analysis reveal the Loci controlling growth habit-related traits in cultivated Peanut (Arachis hypogaea L.)
Source: BMC Genomics. 2022 May 27;23:403. doi: 10.1186/s12864-022-08640-3 (PMC9145184; doi:10.1186/s12864-022-08640-3)
Supplement: Supplementary file 11 — Additional file 11: List of transcription factors mediating plant growth and developmental processes. [file 12864_2022_8640_MOESM11_ESM.xls]

## Sheet: Additional file 11
Additional file 11. List of transcription factors mediating plant growth and developmental processes
Transcription Factors	Gene Name	Chromosome	Start	End	Note
F-box	Aradu.Y710Z	Aradu.A04	120753171	120754545	F-box and associated interaction domains-containing protein
	Aradu.GWI8T	Aradu.A04	120757479	120758700	F-box and associated interaction domains-containing protein
	Aradu.45YV5	Aradu.A04	120762593	120763522	F-box and associated interaction domains-containing protein
	Aradu.6L2YS	Aradu.A04	120671418	120710288	F-box and associated interaction domains-containing protein
	Aradu.HY4GA	Aradu.A04	120771005	120772174	F-box domain IPR011043 (Galactose oxidase kelch beta-propeller) IPR017451 (F-box associated interaction domain)
	Aradu.GF4BH	Aradu.A04	120657263	120658588	F-box protein interaction domain protein
	Aradu.EH7WC	Aradu.A04	120665218	120666915	F-box protein interaction domain protein
	Aradu.V4H98	Aradu.A04	120668758	120669221	F-box protein interaction domain protein
	Aradu.1E463	Aradu.A04	120663393	120664187	F-box protein interaction domain protein
	Aradu.4H9L9	Aradu.A04	120670416	120671322	F-box protein interaction domain protein
	Aradu.C0WZQ	Aradu.A04	120775760	120776884	F-box protein interaction domain protein
	Aradu.77AWB	Aradu.A05	106264920	106266383	F-box SKIP23-like protein
	Araip.U7TKR	Araip.B04	130864500	130867599	F-box family protein IPR001810 (F-box domain)
	Araip.QAE2B	Araip.B04	130846460	130847373	F-box protein interaction domain protein
	Araip.U1GEC	Araip.B04	130885131	130896136	F-box protein interaction domain protein
	Araip.B7MUI	Araip.B04	130842679	130844274	F-box protein interaction domain protein
	Araip.VM434	Araip.B04	130857854	130859347	F-box protein interaction domain protein
	Araip.73NCQ	Araip.B04	130898945	130907388	F-box protein interaction domain protein
	Araip.I3HYN	Araip.B04	130868410	130882480	F-box and associated interaction domains-containing protein
	Araip.K3GN3	Araip.B04	130855626	130857109	F-box and associated interaction domains-containing protein
	Araip.34X53	Araip.B04	130938765	130956661	F-box and associated interaction domains-containing protein
	Araip.QBM82	Araip.B04	130851522	130852261	F-box family protein
	Araip.57TBT	Araip.B04	130849426	130850131	F-box family protein
	Araip.E64SW	Araip.B05	144342804	144344209	F-box domain IPR017451 (F-box associated interaction domain) GO:0005515 (protein binding)
	Araip.YG1LK	Araip.B05	144345219	144349282	F-box family protein
	Araip.JJ6RA	Araip.B05	144433102	144439203	F-box protein interaction domain protein
	Araip.J3LAE	Araip.B06	2368826	2371505	F-box family protein
	Araip.543RJ	Araip.B09	128402862	128403044	F-box LRR-repeat protein At1g56400-like
	Araip.FRY7D	Araip.B09	128403498	128411703	F-box RNI-like superfamily protein
Zinc finger protein	Aradu.5VG6J	Aradu.A09	10597304	10597735	GRF zinc finger protein
	Aradu.0UW5N	Aradu.A01	5756319	5757273	GRF zinc finger protein
	Aradu.A55TW	Aradu.A04	11587722	11588874	zinc finger MYM-type protein 1-like
	Aradu.6M4PY	Aradu.A04	11586286	11587606	zinc finger MYM-type protein 1-like
	Aradu.QQB0D	Aradu.A05	105815362	105819150	zinc finger CCCH domain-containing protein 48-like isoform X1
	Aradu.Z8VT4	Aradu.A05	7004756	7005701	GRF zinc finger protein IPR010666
	Aradu.08MEK	Aradu.A10	2690881	2702401	DOF zinc finger protein 1
	Araip.DFK5Q	Araip.B05	146007380	146011217	zinc finger CCCH domain-containing protein 48-like isoform X1
	Araip.F420L	Araip.B07	9132102	9133973	zinc finger MYM-type protein 1-like
	Aradu.2V49U	Aradu.A09	231541	232761	C2-H2 zinc finger protein
	Araip.J39B9	Araip.B10	123112170	123120981	RING FYVE PHD zinc finger superfamily protein
	Araip.DJ2HH	Araip.B07	11218077	11221964	RING FYVE PHD zinc finger superfamily protein
MADS-box	Aradu.Q6KDH	Aradu.A05	105696806	105701373	MADS-box transcription factor 17-like
	Aradu.44JDK	Aradu.A05	105738170	105747048	MADS-box transcription factor 6
	Aradu.01EU1	Aradu.A07	66532902	66541782	MADS-box transcription factor
	Araip.53XXU	Araip.B05	145936349	145945305	MADS-box transcription factor 17-like
	Araip.NCG35	Araip.B05	145902384	145907352	MADS-box transcription factor 17-like
	Araip.53XXU	Araip.B05	145936349	145945305	MADS-box transcription factor 17-like
	Araip.R69QU	Araip.B10	121462059	121462978	MADS-box protein CMB1-like
	Araip.WJ7G8	Araip.B10	121405385	121414441	MADS-box transcription factor 6
	Araip.166TL	Araip.B10	121435972	121444747	MADS-box transcription factor 6
	Araip.1MH74	Araip.B10	121465988	121471351	MADS-box transcription factor family protein
bHLH	Araip.P51VY	Araip.B10	115795444	115797465	leucine-rich repeats and immunoglobulin-like domains protein 1-like isoform X5
	Araip.P79SS	Araip.B07	17422627	17423536	transcription factor bHLH122-like isoform X5
	Araip.NW9CJ	Araip.B06	135306458	135308211	transcription factor bHLH155-like
	Aradu.TN75P	Aradu.A05	104078494	104082669	transcription factor bHLH30-like
	Aradu.X5F2F	Aradu.A06	110137735	110139757	transcription factor bHLH85-like
	Aradu.VS58Y	Aradu.A10	2767037	2768803	basic helix-loop-helix (bHLH) DNA-binding superfamily protein
	Araip.AVK7Q	Araip.B04	20530498	20533734	basic helix-loop-helix (bHLH)
P450	Aradu.BYT1F	Aradu.A05	7113919	7116458	Cytochrome P450 superfamily protein
	Araip.WX8L5	Araip.B04	20449468	20452689	Cytochrome P450 superfamily protein
bZIP	Araip.A9GHS	Araip.B07	106033813	106034307	BZIP transcription factor
FRIGIDA-like	Araip.V0CRV	Araip.B07	10308555	10312203	FRIGIDA-like protein(FRI) 1-like
	Aradu.3X0HY	Aradu.A05	7006138	7009007	FRIGIDA-like protein
GATA	Aradu.72XAG	Aradu.A09	369873	373551	GATA transcription factor 13
	Araip.MB9LT	Araip.B07	12658639	12659589	GATA transcription factor 16-like
WRKY	Aradu.TD4S7	Aradu.A10	2748254	2748827	DNA-binding WRKY
