# Supplementary material for: GWAS and bulked segregant analysis reveal the Loci controlling growth habit-related traits in cultivated Peanut (Arachis hypogaea L.)
Source: BMC Genomics. 2022 May 27;23:403. doi: 10.1186/s12864-022-08640-3 (PMC9145184; doi:10.1186/s12864-022-08640-3)
Supplement: Supplementary file 12 — Additional file 12: Primers used for qRT-PCR. [file 12864_2022_8640_MOESM12_ESM.xls]

## Sheet: Sheet1
Additional file 12. Primers used for qRT-PCR
Gene	Primers
E64SW(target gene)	F: TACATTTTGCGAGGCACACCAC	R: AGCCAAGACTTATGCACACAAC
ADH3(housekeeping gene)	F: GCTTCAAGAGCAGGTCACAAGT	R: GAGACATCCTCCTTCGTGCATA
